# Supplementary material for: Genome-Wide Detection of Spontaneous Chromosomal Rearrangements in Bacteria
Source: PLoS One. 2012 Aug 3;7(8):e42639. doi: 10.1371/journal.pone.0042639 (PMC3411829; doi:10.1371/journal.pone.0042639)
Supplement: Scripts S1 — Custom perl scripts used split-read mapping filtering, sequencing quality analysis, and generation of in silico chimeric reads. (ZIP) [file pone.0042639.s010.zip]

Archive with 83 entries (82 files):
- addreadlengthandread.pl
- __MACOSX/
- __MACOSX/._addreadlengthandread.pl
- annoteduplication.pl
- __MACOSX/._annoteduplication.pl
- averagequalityscore_+-5bponeithersideofoverlappingsequence.pl
- __MACOSX/._averagequalityscore_+-5bponeithersideofoverlappingsequence.pl
- averagequalityscore_overlappingsequences.pl
- __MACOSX/._averagequalityscore_overlappingsequences.pl
- changereadsformat.pl
- __MACOSX/._changereadsformat.pl
- clearandstringent.pl
- __MACOSX/._clearandstringent.pl
- duplicationdetection.pl
- __MACOSX/._duplicationdetection.pl
- extracttruejunctionblast.pl
- __MACOSX/._extracttruejunctionblast.pl
- filterandgetsequence.pl
- __MACOSX/._filterandgetsequence.pl
- findcommonjunctions.pl
- __MACOSX/._findcommonjunctions.pl
- finddeletions.pl
- __MACOSX/._finddeletions.pl
- FORMATDB.rtf
- __MACOSX/._FORMATDB.rtf
- formatduplication_first.pl
- __MACOSX/._formatduplication_first.pl
- formateaveragequalityscoreforeachreadincsvformat.pl
- __MACOSX/._formateaveragequalityscoreforeachreadincsvformat.pl
- formatedsalmonellagenomesequence.txt
- __MACOSX/._formatedsalmonellagenomesequence.txt
- formateduplication_second.pl
- __MACOSX/._formateduplication_second.pl
- formatgenomesequence.pl
- __MACOSX/._formatgenomesequence.pl
- formatjunctionsequenceorder.pl
- __MACOSX/._formatjunctionsequenceorder.pl
- getpairreads.pl
- __MACOSX/._getpairreads.pl
- getreadnamesandthreequalityscore.pl
- __MACOSX/._getreadnamesandthreequalityscore.pl
- getsequencelength.pl
- __MACOSX/._getsequencelength.pl
- gettruejunctionsequence.pl
- __MACOSX/._gettruejunctionsequence.pl
- qualityscores_+10_nontemplate_-10.pl
- __MACOSX/._qualityscores_+10_nontemplate_-10.pl
- removecommonjunctions.pl
- __MACOSX/._removecommonjunctions.pl
- reversecomplement.pl
- __MACOSX/._reversecomplement.pl
- reversecomplementofsalmonellagenome.txt
- __MACOSX/._reversecomplementofsalmonellagenome.txt
- samplequalityscorerandom_10bp.pl
- __MACOSX/._samplequalityscorerandom_10bp.pl
- samplequalityscorerandom_5bp.pl
- __MACOSX/._samplequalityscorerandom_5bp.pl
- samplequalityscorerandomwithoverlaplength.pl
- __MACOSX/._samplequalityscorerandomwithoverlaplength.pl
- samplesequences.pl
- __MACOSX/._samplesequences.pl
- screennontemplatejunctionsbasedonqualityscore20+.pl
- __MACOSX/._screennontemplatejunctionsbasedonqualityscore20+.pl
- simplecount.pl
- __MACOSX/._simplecount.pl
- simplecount_fixeddeletions.pl
- __MACOSX/._simplecount_fixeddeletions.pl
- simulationforhybridsequence.pl
- __MACOSX/._simulationforhybridsequence.pl
- simulationforrandomsequence.pl
- __MACOSX/._simulationforrandomsequence.pl
- sortduplicationdetectionresult.pl
- __MACOSX/._sortduplicationdetectionresult.pl
- statistics.pl
- __MACOSX/._statistics.pl
- stringent_gettruejunctions.pl
- __MACOSX/._stringent_gettruejunctions.pl
- totalsequencingbasecalculate.pl
- __MACOSX/._totalsequencingbasecalculate.pl
- trimtracesequence.pl
- __MACOSX/._trimtracesequence.pl
- user mannual.rtf
- __MACOSX/._user mannual.rtf
