# Supplementary material for: Genome-Wide Detection of Spontaneous Chromosomal Rearrangements in Bacteria
Source: PLoS One. 2012 Aug 3;7(8):e42639. doi: 10.1371/journal.pone.0042639 (PMC3411829; doi:10.1371/journal.pone.0042639)
Supplement: Scripts S1 — Custom perl scripts used split-read mapping filtering, sequencing quality analysis, and generation of in silico chimeric reads. (ZIP) [file pone.0042639.s010.zip › addreadlengthandread.pl]

#!/usr/bin/perl -w
use strict;

open(IN, $ARGV[0]);

while(<IN>){
  chomp; print $_;
  my @a = split;
  open(IM, $ARGV[1]);
  while(<IM>){
    my @b = split;
    if($a[0] eq substr($b[0],1,length($b[0])-1)){
      print ' ',length($b[1]),' ',$b[1],"\n";
    }
  }


}
