# Supplementary material for: Genome-Wide Detection of Spontaneous Chromosomal Rearrangements in Bacteria
Source: PLoS One. 2012 Aug 3;7(8):e42639. doi: 10.1371/journal.pone.0042639 (PMC3411829; doi:10.1371/journal.pone.0042639)
Supplement: Scripts S1 — Custom perl scripts used split-read mapping filtering, sequencing quality analysis, and generation of in silico chimeric reads. (ZIP) [file pone.0042639.s010.zip › annoteduplication.pl]

#!/usr/bin/perl -w
use strict;
my $genomeSize = 4857432;
my $total = 0;
my $start = 0;my $end = 0;my $size = 0;
for(my $i=-100;$i<100;$i++){
  open(IN, $ARGV[0]);
  while(<IN>){
    if(/Plus/){
      my @a = split;
    
      if($a[11] == $i){
         
         if($a[18] eq 'duplication'){
           if($a[1] eq 'Plus/Plus'){
             
             if($a[2]<$a[7]){
               if($a[5]>$a[8]){ $start = $a[8]; $end = $a[5]; $size = $a[5]-$a[8];}
               if($a[5]<$a[8]){ $start = $a[8]; $end = $a[5]; $size = $a[5]-$a[8]+$genomeSize;}
               print $a[0],' ',$a[1],' ',$a[2],' ',$a[3],' ',$a[4],' ',$a[5],' ',$a[6],' ',$a[7],' ',$a[8],' ',$a[9],' ',$a[10],'  ',$a[11],' ',$a[12],' ',$a[13],' ';
               print 'The duplicated region is from ',$start,' to ',$end,' The size of duplication is:',$size,"\n";
             }
             if($a[2]>$a[7]){
               if($a[10]>$a[3]){ $start = $a[3]; $end = $a[10]; $size = $a[10]-$a[3];}
               if($a[10]<$a[3]){ $start = $a[3]; $end = $a[10]; $size = $a[10]-$a[3]+$genomeSize;}
               print $a[0],' ',$a[1],' ',$a[2],' ',$a[3],' ',$a[4],' ',$a[5],' ',$a[6],' ',$a[7],' ',$a[8],' ',$a[9],' ',$a[10],'  ',$a[11],' ',$a[12],' ',$a[13],' ';
               print 'The duplicated region is from ',$start,' to ',$end,' The size of duplication is:',$size,"\n";
             }

           }
           if($a[1] eq 'Plus/Minus'){
             
             if($a[2]<$a[7]){
               if($a[5]>$a[8]){ $start = $a[8]; $end = $a[5]; $size = $a[8]-$a[5]+$genomeSize;}
               if($a[5]<$a[8]){ $start = $a[8]; $end = $a[5]; $size = $a[8]-$a[5];}
               print $a[0],' ',$a[1],' ',$a[2],' ',$a[3],' ',$a[4],' ',$a[5],' ',$a[6],' ',$a[7],' ',$a[8],' ',$a[9],' ',$a[10],'  ',$a[11],' ',$a[12],' ',$a[13],' ';
               print 'The duplicated region is from ',$start,' to ',$end,' The size of duplication is:',$size,"\n";
             }
             if($a[2]>$a[7]){
               if($a[10]>$a[3]){ $start = $a[3]; $end = $a[10]; $size = $a[3]-$a[10]+$genomeSize;}
               if($a[10]<$a[3]){ $start = $a[3]; $end = $a[10]; $size = $a[3]-$a[10];}
               print $a[0],' ',$a[1],' ',$a[2],' ',$a[3],' ',$a[4],' ',$a[5],' ',$a[6],' ',$a[7],' ',$a[8],' ',$a[9],' ',$a[10],'  ',$a[11],' ',$a[12],' ',$a[13],' ';
               print 'The duplicated region is from ',$start,' to ',$end,' The size of duplication is:',$size,"\n";
             }

           }


         }else{print;}
         $total++;
      }


    }
  }
}

print "\n","\n",'total number is: ',$total;
