# Supplementary material for: Genome-Wide Detection of Spontaneous Chromosomal Rearrangements in Bacteria
Source: PLoS One. 2012 Aug 3;7(8):e42639. doi: 10.1371/journal.pone.0042639 (PMC3411829; doi:10.1371/journal.pone.0042639)
Supplement: Scripts S1 — Custom perl scripts used split-read mapping filtering, sequencing quality analysis, and generation of in silico chimeric reads. (ZIP) [file pone.0042639.s010.zip › averagequalityscore_overlappingsequences.pl]

#!/usr/bin/perl -w
use strict;

open(IM,$ARGV[0]);

while(<IM>){
  my @a = split;
  chomp;
  print "\n",$_;
  my $start = 0;
  my $end = 0;
  if($a[2]+$a[4] < $a[7] + $a[9]){
    $start = $a[7];
    $end = $a[4];
  }else{
     $start = $a[2];
     $end = $a[9];
   }
  open(IN,$ARGV[1]);
  while(<IN>){
    my @b = split;
    if($a[0] eq substr($b[0],1,length($b[0])-1)){
      my $total = 0;
      my $length = $end-$start+1;
      if($length > 0){
        for(my $i=$start;$i<=$end;$i++){
          $total += $b[$i];
        }
        print '   ', $total/$length;
      }
    }
  }
  close IN;
}
