# Supplementary material for: Genome-Wide Detection of Spontaneous Chromosomal Rearrangements in Bacteria
Source: PLoS One. 2012 Aug 3;7(8):e42639. doi: 10.1371/journal.pone.0042639 (PMC3411829; doi:10.1371/journal.pone.0042639)
Supplement: Scripts S1 — Custom perl scripts used split-read mapping filtering, sequencing quality analysis, and generation of in silico chimeric reads. (ZIP) [file pone.0042639.s010.zip › clearandstringent.pl]

#!/usr/bin/perl -w
use strict;

while(<>){
  my @a = split;
  my $criteria = 0;
  if(/duplication/){
    if($a[26] eq 'is:4857411' || $a[26] eq 'is:4856241' || $a[26] eq 'is:4857431'){$criteria++;}
  }
  if($a[2]+$a[4]<$a[7]+$a[9]){
    if($a[7]-$a[2]<5 || $a[9]-$a[4]<5){$criteria++;}
  }
  if($a[2]+$a[4]>$a[7]+$a[9]){
    if($a[2]-$a[7]<5 || $a[4]-$a[9]<5){$criteria++;}
  }
  if($criteria == 0){print;}
  
}
