# Supplementary material for: Genome-Wide Detection of Spontaneous Chromosomal Rearrangements in Bacteria
Source: PLoS One. 2012 Aug 3;7(8):e42639. doi: 10.1371/journal.pone.0042639 (PMC3411829; doi:10.1371/journal.pone.0042639)
Supplement: Scripts S1 — Custom perl scripts used split-read mapping filtering, sequencing quality analysis, and generation of in silico chimeric reads. (ZIP) [file pone.0042639.s010.zip › duplicationdetection.pl]

#!/usr/bin/perl -w
use strict;

my $homology0bp =0;
my $homology1bp =0;
my $homology2bp =0;
my $homology3bp =0;
my $homology4bp =0;
my $homology5bp =0;
my $homology6bp =0;
my $homology7bp =0;
my $deletion = 0;
my $total = 0;

while(<>){
  my @a = split;
  my $length = @a;
  if($length>=11){
  if($a[2]<$a[9] && $a[4]<$a[9] && $a[7]<$a[9] && $a[2]<$a[4] && $a[2]<$a[7]){
    $total++;
    if($a[4]-$a[7] < -1){$deletion++;print "\n",$a[0],' ',$a[1],' ',$a[2],' ',$a[3],' ',$a[4],' ',$a[5],' ',$a[6],' ',$a[7],' ',$a[8],' ',$a[9],' ',$a[10],'    ',$a[4]-$a[7]+1,' bp homology','  The distance is ',abs($a[5]-$a[8]);if($a[1] eq $a[6]){print ' duplication';}else{print ' inversion';}}
    if($a[4]-$a[7] == -1){$homology0bp++;print "\n",$a[0],' ',$a[1],' ',$a[2],' ',$a[3],' ',$a[4],' ',$a[5],' ',$a[6],' ',$a[7],' ',$a[8],' ',$a[9],' ',$a[10],'    ',$a[4]-$a[7]+1,' bp homology','  The distance is ',abs($a[5]-$a[8]);if($a[1] eq $a[6]){print ' duplication';}else{print ' inversion';}}
    if($a[4]-$a[7] == 0){$homology1bp++;print "\n",$a[0],' ',$a[1],' ',$a[2],' ',$a[3],' ',$a[4],' ',$a[5],' ',$a[6],' ',$a[7],' ',$a[8],' ',$a[9],' ',$a[10],'    ',$a[4]-$a[7]+1,' bp homology','  The distance is ',abs($a[5]-$a[8]);if($a[1] eq $a[6]){print ' duplication';}else{print ' inversion';}}
    if($a[4]-$a[7] == 1){$homology2bp++;print "\n",$a[0],' ',$a[1],' ',$a[2],' ',$a[3],' ',$a[4],' ',$a[5],' ',$a[6],' ',$a[7],' ',$a[8],' ',$a[9],' ',$a[10],'    ',$a[4]-$a[7]+1,' bp homology','  The distance is ',abs($a[5]-$a[8]);if($a[1] eq $a[6]){print ' duplication';}else{print ' inversion';}}
    if($a[4]-$a[7] == 2){$homology3bp++;print "\n",$a[0],' ',$a[1],' ',$a[2],' ',$a[3],' ',$a[4],' ',$a[5],' ',$a[6],' ',$a[7],' ',$a[8],' ',$a[9],' ',$a[10],'    ',$a[4]-$a[7]+1,' bp homology','  The distance is ',abs($a[5]-$a[8]);if($a[1] eq $a[6]){print ' duplication';}else{print ' inversion';}}
    if($a[4]-$a[7] == 3){$homology4bp++;print "\n",$a[0],' ',$a[1],' ',$a[2],' ',$a[3],' ',$a[4],' ',$a[5],' ',$a[6],' ',$a[7],' ',$a[8],' ',$a[9],' ',$a[10],'    ',$a[4]-$a[7]+1,' bp homology','  The distance is ',abs($a[5]-$a[8]);if($a[1] eq $a[6]){print ' duplication';}else{print ' inversion';}}
    if($a[4]-$a[7] == 4){$homology5bp++;print "\n",$a[0],' ',$a[1],' ',$a[2],' ',$a[3],' ',$a[4],' ',$a[5],' ',$a[6],' ',$a[7],' ',$a[8],' ',$a[9],' ',$a[10],'    ',$a[4]-$a[7]+1,' bp homology','  The distance is ',abs($a[5]-$a[8]);if($a[1] eq $a[6]){print ' duplication';}else{print ' inversion';}}
    if($a[4]-$a[7] == 5){$homology6bp++;print "\n",$a[0],' ',$a[1],' ',$a[2],' ',$a[3],' ',$a[4],' ',$a[5],' ',$a[6],' ',$a[7],' ',$a[8],' ',$a[9],' ',$a[10],'    ',$a[4]-$a[7]+1,' bp homology','  The distance is ',abs($a[5]-$a[8]);if($a[1] eq $a[6]){print ' duplication';}else{print ' inversion';}}
    if($a[4]-$a[7] >= 6){$homology7bp++;print "\n",$a[0],' ',$a[1],' ',$a[2],' ',$a[3],' ',$a[4],' ',$a[5],' ',$a[6],' ',$a[7],' ',$a[8],' ',$a[9],' ',$a[10],'    ',$a[4]-$a[7]+1,' bp homology','  The distance is ',abs($a[5]-$a[8]);if($a[1] eq $a[6]){print ' duplication';}else{print ' inversion';}}
  }
  if($a[9]<$a[4] && $a[7]<$a[4] && $a[2]<$a[4] && $a[7]<$a[9] && $a[7]<$a[2]){
     $total++;
    if($a[4]-$a[7] < -1){$deletion++;print "\n",$a[0],' ',$a[1],' ',$a[2],' ',$a[3],' ',$a[4],' ',$a[5],' ',$a[6],' ',$a[7],' ',$a[8],' ',$a[9],' ',$a[10],'    ',$a[9]-$a[2]+1,' bp homology','  The distance is ',abs($a[10]-$a[3]);if($a[1] eq $a[6]){print ' duplication';}else{print ' inversion';}}
    if($a[9]-$a[2] == -1){$homology0bp++;print "\n",$a[0],' ',$a[1],' ',$a[2],' ',$a[3],' ',$a[4],' ',$a[5],' ',$a[6],' ',$a[7],' ',$a[8],' ',$a[9],' ',$a[10],'    ',$a[9]-$a[2]+1,' bp homology','  The distance is ',abs($a[10]-$a[3]);if($a[1] eq $a[6]){print ' duplication';}else{print ' inversion';}}
    if($a[9]-$a[2] == 0){$homology1bp++;print "\n",$a[0],' ',$a[1],' ',$a[2],' ',$a[3],' ',$a[4],' ',$a[5],' ',$a[6],' ',$a[7],' ',$a[8],' ',$a[9],' ',$a[10],'    ',$a[9]-$a[2]+1,' bp homology','  The distance is ',abs($a[10]-$a[3]);if($a[1] eq $a[6]){print ' duplication';}else{print ' inversion';}}
    if($a[9]-$a[2] == 1){$homology2bp++;print "\n",$a[0],' ',$a[1],' ',$a[2],' ',$a[3],' ',$a[4],' ',$a[5],' ',$a[6],' ',$a[7],' ',$a[8],' ',$a[9],' ',$a[10],'    ',$a[9]-$a[2]+1,' bp homology','  The distance is ',abs($a[10]-$a[3]);if($a[1] eq $a[6]){print ' duplication';}else{print ' inversion';}}
    if($a[9]-$a[2] == 2){$homology3bp++;print "\n",$a[0],' ',$a[1],' ',$a[2],' ',$a[3],' ',$a[4],' ',$a[5],' ',$a[6],' ',$a[7],' ',$a[8],' ',$a[9],' ',$a[10],'    ',$a[9]-$a[2]+1,' bp homology','  The distance is ',abs($a[10]-$a[3]);if($a[1] eq $a[6]){print ' duplication';}else{print ' inversion';}}
    if($a[9]-$a[2] == 3){$homology4bp++;print "\n",$a[0],' ',$a[1],' ',$a[2],' ',$a[3],' ',$a[4],' ',$a[5],' ',$a[6],' ',$a[7],' ',$a[8],' ',$a[9],' ',$a[10],'    ',$a[9]-$a[2]+1,' bp homology','  The distance is ',abs($a[10]-$a[3]);if($a[1] eq $a[6]){print ' duplication';}else{print ' inversion';}}
    if($a[9]-$a[2] == 4){$homology5bp++;print "\n",$a[0],' ',$a[1],' ',$a[2],' ',$a[3],' ',$a[4],' ',$a[5],' ',$a[6],' ',$a[7],' ',$a[8],' ',$a[9],' ',$a[10],'    ',$a[9]-$a[2]+1,' bp homology','  The distance is ',abs($a[10]-$a[3]);if($a[1] eq $a[6]){print ' duplication';}else{print ' inversion';}}
    if($a[9]-$a[2] == 5){$homology6bp++;print "\n",$a[0],' ',$a[1],' ',$a[2],' ',$a[3],' ',$a[4],' ',$a[5],' ',$a[6],' ',$a[7],' ',$a[8],' ',$a[9],' ',$a[10],'    ',$a[9]-$a[2]+1,' bp homology','  The distance is ',abs($a[10]-$a[3]);if($a[1] eq $a[6]){print ' duplication';}else{print ' inversion';}}
    if($a[9]-$a[2] >= 6){$homology7bp++;print "\n",$a[0],' ',$a[1],' ',$a[2],' ',$a[3],' ',$a[4],' ',$a[5],' ',$a[6],' ',$a[7],' ',$a[8],' ',$a[9],' ',$a[10],'    ',$a[9]-$a[2]+1,' bp homology','  The distance is ',abs($a[10]-$a[3]);if($a[1] eq $a[6]){print ' duplication';}else{print ' inversion';}}
  }
  }
}
