# Supplementary material for: Genome-Wide Detection of Spontaneous Chromosomal Rearrangements in Bacteria
Source: PLoS One. 2012 Aug 3;7(8):e42639. doi: 10.1371/journal.pone.0042639 (PMC3411829; doi:10.1371/journal.pone.0042639)
Supplement: Scripts S1 — Custom perl scripts used split-read mapping filtering, sequencing quality analysis, and generation of in silico chimeric reads. (ZIP) [file pone.0042639.s010.zip › extracttruejunctionblast.pl]

#!/usr/bin/perl -w
use strict;


  my $timer = 0;
  open(IM, $ARGV[0]);
  while(<IM>){
   
    my $line = $_;
    if(/Query=/){
      $timer = 0;
      my @b = split;
      open(IN, $ARGV[1]);
      while(<IN>){
        my @a = split;
        if($a[0] eq $b[1]){
          $timer = 1;     
        }
      }
      close IN;
    }
    if($timer == 1){print $line;}
  }
