# Supplementary material for: Genome-Wide Detection of Spontaneous Chromosomal Rearrangements in Bacteria
Source: PLoS One. 2012 Aug 3;7(8):e42639. doi: 10.1371/journal.pone.0042639 (PMC3411829; doi:10.1371/journal.pone.0042639)
Supplement: Scripts S1 — Custom perl scripts used split-read mapping filtering, sequencing quality analysis, and generation of in silico chimeric reads. (ZIP) [file pone.0042639.s010.zip › filterandgetsequence.pl]

#!/usr/bin/perl -w
use strict;


my $chrsize = ;
my $boundary_threshold = 5;
my $overlap_threshold = 15;
my $criteria = 0;
open(IN, $ARGV[0]);

while(<IN>){
  my @a = split;
  $criteria = 0;
  my $lengthofarray = @a;
  my $lengthofread = 0;
  my $readsequence;
  if($lengthofarray<25){
    $lengthofread = $a[19];$readsequence = $a[20];
  }else{$lengthofread = $a[27];$readsequence = $a[28];} 


  if($a[2] < $a[7]){
    if($a[7]-$a[2] <= $boundary_threshold && $a[2] != 1){$criteria++;}
    if($a[9]-$a[4] <= $boundary_threshold && $a[9] != $lengthofread){$criteria++;}

    if($a[7]-$a[2]>$boundary_threshold && $a[7]-$a[2]<$overlap_threshold){
      my $match;
      my $unmatch;
      my $sequenceinread;
      $sequenceinread = substr($readsequence,$a[2]-1,$a[7]-$a[2]);

      if($a[1] eq 'Plus/Plus'){
        open(IM, $ARGV[1]);
        while(<IM>){
          my @b = split;
          $match = substr($b[1],$a[3]-1,$a[7]-$a[2]);
        }
      }else{
         open(IO, $ARGV[2]);
         while(<IO>){
          my @b = split;
          $match = substr($b[1],$chrsize+1-$a[3]-1,$a[7]-$a[2]);
         }
       }
    
      if($a[6] eq 'Plus/Plus'){
        open(IM, $ARGV[1]);
        while(<IM>){
          my @c = split;
          $unmatch = substr($c[1],$a[8]-($a[7]-$a[2])-1,$a[7]-$a[2]);
        }
      }else{
         open(IO, $ARGV[2]);
         while(<IO>){
          my @c = split;
          $unmatch = substr($c[1],$chrsize+1-($a[8]+($a[7]-$a[2]))-1,$a[7]-$a[2]);
         }
       }

      if($sequenceinread ne $match && $criteria == 0){$criteria++;print $a[0],' sequenceinread ',$sequenceinread, ' matched ',$match, ' unmatched ', $unmatch,"\n";}  

    }
    
    if($a[9]-$a[4]>$boundary_threshold && $a[9]-$a[4]<$overlap_threshold){
      my $match;
      my $unmatch;
      my $sequenceinread;
      $sequenceinread = substr($readsequence,$a[4],$a[9]-$a[4]);

      if($a[6] eq 'Plus/Plus'){
        open(IM, $ARGV[1]);
        while(<IM>){
          my @d = split;
          $match = substr($d[1],$a[10]-($a[9]-$a[4]),$a[9]-$a[4]);
        }
      }else{
         open(IO, $ARGV[2]);
         while(<IO>){
          my @d = split;
          $match = substr($d[1],$chrsize+1-($a[10]+($a[9]-$a[4])-1)-1,$a[9]-$a[4]);
         }
       }
    
      if($a[1] eq 'Plus/Plus'){
        open(IM, $ARGV[1]);
        while(<IM>){
          my @e = split;
          $unmatch = substr($e[1],$a[5],$a[9]-$a[4]);
        }
      }else{
         open(IO, $ARGV[2]);
         while(<IO>){
          my @e = split;
          $unmatch = substr($e[1],$chrsize+1-($a[5]-1)-1,$a[9]-$a[4]);
         }
       }
    
    if($sequenceinread ne $match && $criteria == 0){$criteria++;print $a[0],' sequenceinread ',$sequenceinread, ' matched ',$match, ' unmatched ', $unmatch,"\n";}

    }

  }
  


  if($criteria == 0){
    if(($a[7]-$a[2]<=$boundary_threshold) ||($a[9]-$a[4]<=$boundary_threshold)){
      print $a[0], ' confirmed',' *',"\n"; 
    }else{print $a[0], ' confirmed',"\n";}
  }


}
