# Supplementary material for: Genome-Wide Detection of Spontaneous Chromosomal Rearrangements in Bacteria
Source: PLoS One. 2012 Aug 3;7(8):e42639. doi: 10.1371/journal.pone.0042639 (PMC3411829; doi:10.1371/journal.pone.0042639)
Supplement: Scripts S1 — Custom perl scripts used split-read mapping filtering, sequencing quality analysis, and generation of in silico chimeric reads. (ZIP) [file pone.0042639.s010.zip › findcommonjunctions.pl]

#!/usr/bin/perl -w
use strict;

open(IN, $ARGV[0]);

while(<IN>){
 if(/duplication/){
  my @a = split;
  my $string = $_;

  open(IM, $ARGV[1]);
  my $count = 0;
  while(<IM>){
   if(/duplication/){
    my @b = split;
    my $same =0;
    if($a[3]==$b[3]||$a[3]==$b[5]||$a[3]==$b[8]||$a[3]==$b[10]||$a[5]==$b[3]||$a[5]==$b[5]||$a[5]==$b[8]||$a[5]==$b[10]||$a[8]==$b[3]||$a[8]==$b[5]||$a[8]==$b[8]||$a[8]==$b[10]||$a[10]==$b[3]||$a[10]==$b[5]||$a[10]==$b[8]||$a[10]==$b[10]){$same ++;}
    if( $a[26] eq $b[26] && $same > 0){$count++;}
   }
  }

  if($count>1){print $count,' ',$string;}
  close IM;
 }else{
   my @a = split;
   my $string = $_;

  open(IM, $ARGV[1]);
  my $count = 0;
  while(<IM>){
   if(/inversion/){
    my @b = split;
     my $same =0;
    if($a[3]==$b[3]||$a[3]==$b[5]||$a[3]==$b[8]||$a[3]==$b[10]||$a[5]==$b[3]||$a[5]==$b[5]||$a[5]==$b[8]||$a[5]==$b[10]||$a[8]==$b[3]||$a[8]==$b[5]||$a[8]==$b[8]||$a[8]==$b[10]||$a[10]==$b[3]||$a[10]==$b[5]||$a[10]==$b[8]||$a[10]==$b[10]){$same ++;}
    if( $a[17] eq $b[17] && $same>0){$count++;}
   }
  }

  if($count>1){print $count,' ',$string;}

  close IM;

  }

}
