# Supplementary material for: Genome-Wide Detection of Spontaneous Chromosomal Rearrangements in Bacteria
Source: PLoS One. 2012 Aug 3;7(8):e42639. doi: 10.1371/journal.pone.0042639 (PMC3411829; doi:10.1371/journal.pone.0042639)
Supplement: Scripts S1 — Custom perl scripts used split-read mapping filtering, sequencing quality analysis, and generation of in silico chimeric reads. (ZIP) [file pone.0042639.s010.zip › finddeletions.pl]

#!/usr/bin/perl -w
use strict;

while(<>){
  if(/duplication/){
    my @a = split;
    my @b = split(/:/, $a[26]);
    if($b[1]>4850000){print;}
  }
}
