# Supplementary material for: Genome-Wide Detection of Spontaneous Chromosomal Rearrangements in Bacteria
Source: PLoS One. 2012 Aug 3;7(8):e42639. doi: 10.1371/journal.pone.0042639 (PMC3411829; doi:10.1371/journal.pone.0042639)
Supplement: Scripts S1 — Custom perl scripts used split-read mapping filtering, sequencing quality analysis, and generation of in silico chimeric reads. (ZIP) [file pone.0042639.s010.zip › formatduplication_first.pl]

#!/usr/bin/perl -w
use strict;

my $queryStart = 0;
my $queryEnd = 0;

my $SbjctStart = 0;
my $SbjctEnd = 0;

my $queryTimer = 0;
my $SbjctTimer =0;

while(<>){
  if(/Query=/){
    $queryTimer = 0;
    $SbjctTimer = 0;
    if($queryStart != 0 && $queryEnd != 0){print ' ',$queryStart,' ',$SbjctStart,' ',$queryEnd,' ',$SbjctEnd;$queryStart = 0;$queryEnd = 0;$SbjctStart =0;$SbjctEnd = 0;}
    my @a = split;
    print "\n", $a[1];
  }
  if(/Strand/){
    $queryTimer = 0;
    $SbjctTimer = 0;
    if($queryStart != 0 && $queryEnd != 0){print ' ',$queryStart,' ',$SbjctStart,' ',$queryEnd,' ',$SbjctEnd;$queryStart = 0;$queryEnd = 0;$SbjctStart =0;$SbjctEnd = 0;}
    my @b = split;
    print ' ',$b[2],$b[3],$b[4];
  }
  if(/Query:/){
    my @c = split;
    if($queryTimer == 0){$queryStart = $c[1];$queryEnd = $c[3];$queryTimer++;}
    if($queryTimer != 0){$queryEnd = $c[3];$queryTimer++;}
  }
  if(/Sbjct:/){
    my @d = split;
    if($SbjctTimer == 0){$SbjctStart = $d[1];$SbjctEnd = $d[3];$SbjctTimer++;}
    if($SbjctTimer != 0){$SbjctEnd = $d[3];$SbjctTimer++;}
  }
}
