# Supplementary material for: Genome-Wide Detection of Spontaneous Chromosomal Rearrangements in Bacteria
Source: PLoS One. 2012 Aug 3;7(8):e42639. doi: 10.1371/journal.pone.0042639 (PMC3411829; doi:10.1371/journal.pone.0042639)
Supplement: Scripts S1 — Custom perl scripts used split-read mapping filtering, sequencing quality analysis, and generation of in silico chimeric reads. (ZIP) [file pone.0042639.s010.zip › formateaveragequalityscoreforeachreadincsvformat.pl]

#!/usr/bin/perl -w
use strict;

my @Mid5;
my @Mid6;
my @Mid7;

while(<>){
  my @a = split;
  if($a[0] eq '24hr'){@Mid5 = @a;}
  if($a[0] eq '72hr'){@Mid6 = @a;}
  if($a[0] eq '120hr'){@Mid7 = @a;}
}

my $lengofMid5 = @Mid5;
my $lengofMid6 = @Mid6;
my $lengofMid7 = @Mid7;

for(my $i=0; $i<$lengofMid7; $i++ ){
  print $Mid5[$i],',',$Mid6[$i],',',$Mid7[$i],"\n";
}
for(my $i=$lengofMid7; $i<$lengofMid6; $i++ ){
  print $Mid5[$i],',',$Mid6[$i],"\n";
}
for(my $i=$lengofMid6; $i<$lengofMid5; $i++ ){
  print $Mid5[$i],"\n";
}
