# Supplementary material for: Genome-Wide Detection of Spontaneous Chromosomal Rearrangements in Bacteria
Source: PLoS One. 2012 Aug 3;7(8):e42639. doi: 10.1371/journal.pone.0042639 (PMC3411829; doi:10.1371/journal.pone.0042639)
Supplement: Scripts S1 — Custom perl scripts used split-read mapping filtering, sequencing quality analysis, and generation of in silico chimeric reads. (ZIP) [file pone.0042639.s010.zip › formateduplication_second.pl]

#!/usr/bin/perl -w
use strict;
my $length = 0;
while(<>) {
 
  my @a = split;
  $length = @a;

  if($length == 11){chomp;print "\n", $_;}
  if($length > 11){
    print "\n",$a[0],' ',$a[1],' ',$a[2],' ',$a[3],' ',$a[4],' ',$a[5];

    my $numberofhits =($length-1)/5;
    
    for(my $i=1;$i<= $numberofhits-1;$i++){
      my $det = 0;
      for(my $k=0;$k<$i;$k++){

         if(!(($a[2+5*$k] < $a[2+5*$i] && $a[2+5*$k] < $a[4+5*$i] && $a[4+5*$k] < $a[4+5*$i])||($a[2+5*$i]<$a[2+5*$k] && $a[2+5*$i]<$a[4+5*$k] && $a[4+5*$i]<$a[4+5*$k]))){
           $det++;
         }
      }
    if($det == 0){ print ' ',$a[1+5*$i],' ',$a[2+5*$i],' ',$a[3+5*$i],' ',$a[4+5*$i],' ',$a[5+5*$i];}
    }
  }

 
}
