# Supplementary material for: Genome-Wide Detection of Spontaneous Chromosomal Rearrangements in Bacteria
Source: PLoS One. 2012 Aug 3;7(8):e42639. doi: 10.1371/journal.pone.0042639 (PMC3411829; doi:10.1371/journal.pone.0042639)
Supplement: Scripts S1 — Custom perl scripts used split-read mapping filtering, sequencing quality analysis, and generation of in silico chimeric reads. (ZIP) [file pone.0042639.s010.zip › formatjunctionsequenceorder.pl]

#!/usr/bin/perl -w
use strict;

while(<>){
  my $line = $_;
  my @a = split;
  my $length = @a;
  if($a[2]>$a[7]){
    if($length < 25){
      print $a[0],' ',$a[6],' ',$a[7],' ',$a[8],' ',$a[9],' ',$a[10],' ',$a[1],' ',$a[2],' ',$a[3],' ',$a[4],' ',$a[5],'   ',$a[11],' ',$a[12],' ',$a[13],' ',$a[14],' ',$a[15],' ',$a[16],' ',$a[17],' ',$a[18],' ',$a[19],' ',$a[20],"\n";
    }else{ print $a[0],' ',$a[6],' ',$a[7],' ',$a[8],' ',$a[9],' ',$a[10],' ',$a[1],' ',$a[2],' ',$a[3],' ',$a[4],' ',$a[5],'   ',$a[11],' ',$a[12],' ',$a[13],' ',$a[14],' ',$a[15],' ',$a[16],' ',$a[17],' ',$a[18],' ',$a[19],' ',$a[20],' ',$a[21],' ',$a[22],' ',$a[23],' ',$a[24],' ',$a[25],' ',$a[26],' ',$a[27],' ',$a[28],"\n";}
  }else{print $line;}
}
