# Supplementary material for: Genome-Wide Detection of Spontaneous Chromosomal Rearrangements in Bacteria
Source: PLoS One. 2012 Aug 3;7(8):e42639. doi: 10.1371/journal.pone.0042639 (PMC3411829; doi:10.1371/journal.pone.0042639)
Supplement: Scripts S1 — Custom perl scripts used split-read mapping filtering, sequencing quality analysis, and generation of in silico chimeric reads. (ZIP) [file pone.0042639.s010.zip › getpairreads.pl]

#!/usr/bin/perl -w
use strict;
my $number = 1;
my $count = 1;
while(<>){
  if($number == 2){
    print '>21720_',$count,'_A',"\n";
    print;
    $count++;
  }
  if($number == 4){
    $number = 0;
  }
  $number++;
}
