# Supplementary material for: Genome-Wide Detection of Spontaneous Chromosomal Rearrangements in Bacteria
Source: PLoS One. 2012 Aug 3;7(8):e42639. doi: 10.1371/journal.pone.0042639 (PMC3411829; doi:10.1371/journal.pone.0042639)
Supplement: Scripts S1 — Custom perl scripts used split-read mapping filtering, sequencing quality analysis, and generation of in silico chimeric reads. (ZIP) [file pone.0042639.s010.zip › getreadnamesandthreequalityscore.pl]

#!/usr/bin/perl -w
use strict;

open(IM,$ARGV[0]);
while(<IM>){
  my @a = split;
  my $overlap = 0;
  my $up5 = 0;
  my $down5 = 0;
  open(IN,$ARGV[1]);
  while(<IN>){
    my @b = split;
    if($a[0] eq $b[0]){
      if($b[11]>=5){
        if(/duplication/){
          $overlap = $b[27];
        }else{
          $overlap = $b[19];
         }
      }
    }
  }

  open(IO,$ARGV[2]);
  while(<IO>){
    my @c = split;
    if($a[0] eq $c[0]){
      
        if(/duplication/){
          $up5 = $c[27];
          $down5 = $c[28]
        }else{
          $up5 = $c[19];
          $down5 = $c[20];
         }
      
    }
  }

  if($a[11]<5){
    print $a[0],' ',$up5,' ',$down5,"\n";
  }else{
    print $a[0],' ',$up5,' ',$down5,' ',$overlap,"\n";
   }
}
