# Supplementary material for: Genome-Wide Detection of Spontaneous Chromosomal Rearrangements in Bacteria
Source: PLoS One. 2012 Aug 3;7(8):e42639. doi: 10.1371/journal.pone.0042639 (PMC3411829; doi:10.1371/journal.pone.0042639)
Supplement: Scripts S1 — Custom perl scripts used split-read mapping filtering, sequencing quality analysis, and generation of in silico chimeric reads. (ZIP) [file pone.0042639.s010.zip › qualityscores_+10_nontemplate_-10.pl]

#!/usr/bin/perl -w
use strict;

open(IM,$ARGV[0]);

while(<IM>){
  my @a = split;
  print "\n",$a[0];
  open(IN,$ARGV[1]);
  while(<IN>){
    my @b = split;
    if($a[0] eq $b[0]){
      for(my $i=$a[4]-9;$i<$a[7]+10;$i++){
        print ' ',$b[$i];
      }
    }
  }
  close IN;
}
