# Supplementary material for: Genome-Wide Detection of Spontaneous Chromosomal Rearrangements in Bacteria
Source: PLoS One. 2012 Aug 3;7(8):e42639. doi: 10.1371/journal.pone.0042639 (PMC3411829; doi:10.1371/journal.pone.0042639)
Supplement: Scripts S1 — Custom perl scripts used split-read mapping filtering, sequencing quality analysis, and generation of in silico chimeric reads. (ZIP) [file pone.0042639.s010.zip › reversecomplement.pl]

#!/usr/bin/perl -w
use strict;

my $genomeName = '>salmonella_reversecomplement';
my @done;
while(<>){
  my @a = split;
  my (@dna) = $a[1];
  foreach my $segment (@dna) {
    my $revcomp = reverse($segment);
    $revcomp =~ tr/ACGTacgt/TGCAtgca/;
    push @done, $revcomp;
  }
  print $genomeName,' ',@done;
}
