# Supplementary material for: Genome-Wide Detection of Spontaneous Chromosomal Rearrangements in Bacteria
Source: PLoS One. 2012 Aug 3;7(8):e42639. doi: 10.1371/journal.pone.0042639 (PMC3411829; doi:10.1371/journal.pone.0042639)
Supplement: Scripts S1 — Custom perl scripts used split-read mapping filtering, sequencing quality analysis, and generation of in silico chimeric reads. (ZIP) [file pone.0042639.s010.zip › samplequalityscorerandom_10bp.pl]

#!/usr/bin/perl -w
use strict;

my $lengthofrandomseq = 10; 
my $samplename = '120hr'; 
print $samplename;
while(<>){
  my @a = split;
  my $length = @a;
  my $randomnumber = int(($length-1)*rand());
  if($randomnumber == 0){$randomnumber += 1;}
  my $totalscore = 0;
  if($length > 20){
    if($randomnumber < int($length/2)){
      for(my $i=$randomnumber;$i<$randomnumber+$lengthofrandomseq;$i++){
        $totalscore += $a[$i];
      }
    }else{
      for(my $i=$randomnumber-$lengthofrandomseq+1;$i<=$randomnumber;$i++){
        $totalscore += $a[$i];
      }
     }
    my $averagescore = $totalscore/$lengthofrandomseq;
    print ' ',$averagescore;
  }
}

print "\n";
