# Supplementary material for: Genome-Wide Detection of Spontaneous Chromosomal Rearrangements in Bacteria
Source: PLoS One. 2012 Aug 3;7(8):e42639. doi: 10.1371/journal.pone.0042639 (PMC3411829; doi:10.1371/journal.pone.0042639)
Supplement: Scripts S1 — Custom perl scripts used split-read mapping filtering, sequencing quality analysis, and generation of in silico chimeric reads. (ZIP) [file pone.0042639.s010.zip › samplequalityscorerandomwithoverlaplength.pl]

#!/usr/bin/perl -w
use strict;

#get the overlap sequence length
my @arrayoflength;
open(IM,$ARGV[0]);
while(<IM>){
  my @a = split;
  if($a[11]>0){
    push(@arrayoflength,$a[11]);
  }
}
my $numberofoverlaps = @arrayoflength;

my $samplename = '120hr';
print $samplename;

my $det = 0;
open(IN,$ARGV[1]);
while(<IN>){
  my @a = split;
  my $length = @a;
  my $randomnumber = int(($length-1)*rand());
  if($randomnumber == 0){$randomnumber += 1;}
  my $totalscore = 0;
  if($length > 20){
    if($randomnumber < int($length/2)){
      for(my $i=$randomnumber;$i<$randomnumber+$arrayoflength[$det];$i++){
        $totalscore += $a[$i];
      }
    }else{
      for(my $i=$randomnumber-$arrayoflength[$det]+1;$i<=$randomnumber;$i++){
        $totalscore += $a[$i];
      }
     }
    my $averagescore = $totalscore/$arrayoflength[$det];
    print ' ',$averagescore;
  }
  if($det == $numberofoverlaps){$det = 0;}
}

print "\n";
