# Supplementary material for: Genome-Wide Detection of Spontaneous Chromosomal Rearrangements in Bacteria
Source: PLoS One. 2012 Aug 3;7(8):e42639. doi: 10.1371/journal.pone.0042639 (PMC3411829; doi:10.1371/journal.pone.0042639)
Supplement: Scripts S1 — Custom perl scripts used split-read mapping filtering, sequencing quality analysis, and generation of in silico chimeric reads. (ZIP) [file pone.0042639.s010.zip › screennontemplatejunctionsbasedonqualityscore20+.pl]

#!/usr/bin/perl -w
use strict;

my $threshold = 20;
open(IN,$ARGV[0]);

while(<IN>){
  my @a = split;
  my $line = $_;
  my $det = 0;
  open(IM,$ARGV[1]);
  while(<IM>){
    my @b = split;
    if($a[0] eq $b[0]){
      my $length = @b;
      my $insertscores = 0;
      my $totalscores = 0;
      for(my $i=11;$i<=$length-1-10;$i++){
        $insertscores += $b[$i];
      }
      for(my $i=1;$i<=$length-1;$i++){
        $totalscores += $b[$i];
      }
      if($insertscores/($length-1-20)<$threshold || ($totalscores-$insertscores)/20<$threshold){
        $det++;
      }
    } 
  }
  if($det==0){
    print $line;
  }
}
