# Supplementary material for: Genome-Wide Detection of Spontaneous Chromosomal Rearrangements in Bacteria
Source: PLoS One. 2012 Aug 3;7(8):e42639. doi: 10.1371/journal.pone.0042639 (PMC3411829; doi:10.1371/journal.pone.0042639)
Supplement: Scripts S1 — Custom perl scripts used split-read mapping filtering, sequencing quality analysis, and generation of in silico chimeric reads. (ZIP) [file pone.0042639.s010.zip › simplecount_fixeddeletions.pl]

#!/usr/bin/perl -w
use strict;
my $number = 0;
while(<>){
  my @a = split;
  if($a[26] eq 'is:4857431' || $a[26] eq 'is:4856241'|| $a[26] eq 'is:4857411'){$number ++;}
  
}

print "\n",$number, "\n";
