# Supplementary material for: Genome-Wide Detection of Spontaneous Chromosomal Rearrangements in Bacteria
Source: PLoS One. 2012 Aug 3;7(8):e42639. doi: 10.1371/journal.pone.0042639 (PMC3411829; doi:10.1371/journal.pone.0042639)
Supplement: Scripts S1 — Custom perl scripts used split-read mapping filtering, sequencing quality analysis, and generation of in silico chimeric reads. (ZIP) [file pone.0042639.s010.zip › simulationforhybridsequence.pl]

#!/usr/bin/perl -w
use strict;
my $genomesequence;
my $reversecomplement;
my $lengthofhalfhybrid = ;
my $sizeofgenome = ;
my $numberofhybrids = ;
open(IN, $ARGV[0]);
while(<IN>){
    my @a = split;
    $genomesequence = $a[1];
}

open(IM, $ARGV[1]);
while(<IM>){
    my @b = split;
    $reversecomplement = $b[1];
}


  for(my $i==1;$i<=$numberofhybrids;$i++){
    my $hybrid;
    my $firstpart;
    my $secondpart;

    my $rand1 = rand();
    if($rand1 > 0.5){
      my $randforfirst = int($sizeofgenome*rand());
      if($randforfirst <= ($sizeofgenome-$lengthofhalfhybrid)){
        $firstpart = substr($genomesequence,$randforfirst,$lengthofhalfhybrid );
      }else{$firstpart = substr($genomesequence,$randforfirst,$sizeofgenome-$randforfirst) . substr($genomesequence,0,$randforfirst-$sizeofgenome+$lengthofhalfhybrid );}
    }else{
        my $randforfirst = int($sizeofgenome*rand());
      if($randforfirst <= ($sizeofgenome-$lengthofhalfhybrid)){
        $firstpart = substr($reversecomplement,$randforfirst,$lengthofhalfhybrid );
      }else{$firstpart = substr($reversecomplement,$randforfirst,$sizeofgenome-$randforfirst) . substr($reversecomplement,0,$randforfirst-$sizeofgenome+$lengthofhalfhybrid );}
    }

    my $rand2 = rand();
    if($rand2 > 0.5){
      my $randforsecond = int($sizeofgenome*rand());
      if($randforsecond <= ($sizeofgenome-$lengthofhalfhybrid)){
        $secondpart = substr($genomesequence,$randforsecond,$lengthofhalfhybrid );
      }else{$secondpart = substr($genomesequence,$randforsecond,$sizeofgenome-$randforsecond) . substr($genomesequence,0,$randforsecond-$sizeofgenome+$lengthofhalfhybrid );}
    }else{
        my $randforsecond = int($sizeofgenome*rand());
      if($randforsecond <= ($sizeofgenome-$lengthofhalfhybrid)){
        $secondpart = substr($reversecomplement,$randforsecond,$lengthofhalfhybrid );
      }else{$secondpart = substr($reversecomplement,$randforsecond,$sizeofgenome-$randforsecond) . substr($reversecomplement,0,$randforsecond-$sizeofgenome+$lengthofhalfhybrid );}
    }
    
    $hybrid = $firstpart . $secondpart;
    print '>hybrid',$i,"\n",$hybrid,"\n";
  }
