# Supplementary material for: Genome-Wide Detection of Spontaneous Chromosomal Rearrangements in Bacteria
Source: PLoS One. 2012 Aug 3;7(8):e42639. doi: 10.1371/journal.pone.0042639 (PMC3411829; doi:10.1371/journal.pone.0042639)
Supplement: Scripts S1 — Custom perl scripts used split-read mapping filtering, sequencing quality analysis, and generation of in silico chimeric reads. (ZIP) [file pone.0042639.s010.zip › sortduplicationdetectionresult.pl]

#!/usr/bin/perl -w
use strict;
my @arrayofduplication;
my @arrayofreversion;

for(my $i=-100;$i<100;$i++){
  open(IN, $ARGV[0]);
  while(<IN>){
    my @a = split;
    if($a[11] == $i){
      
      if(/duplication/){
        my $length = @arrayofduplication;
        my $redundency = 0;
        if($length > 0){
          my $number = $length/5;
          for(my $k=0;$k<$number;$k++){
            if($a[17] eq $arrayofduplication[5*$k] && (($a[3] eq $arrayofduplication[5*$k+1] && $a[5] eq $arrayofduplication[5*$k+2]) || ($a[8] eq $arrayofduplication[5*$k+3] && $a[10] eq $arrayofduplication[5*$k+4]))){
              $redundency++;
            }
          }
        }
        if($redundency == 0){
            print;
            push(@arrayofduplication,$a[17]);
            push(@arrayofduplication,$a[3]);
            push(@arrayofduplication,$a[5]);
            push(@arrayofduplication,$a[8]);
            push(@arrayofduplication,$a[10]);
        }
        
      }

      if(/inversion/){
        my $length = @arrayofreversion;
        my $redundency = 0;
        if($length > 0){
          my $number = $length/5;
          for(my $h=0;$h<$number;$h++){
            if($a[17] eq $arrayofreversion[5*$h] && (($a[3] eq $arrayofreversion[5*$h+1] && $a[5] eq $arrayofreversion[5*$h+2]) || ($a[8] eq $arrayofreversion[5*$h+3] && $a[10] eq $arrayofreversion[5*$h+4]))){
              $redundency++;
            }
          }
        }
        if($redundency == 0){
            print;
            push(@arrayofreversion,$a[17]);
            push(@arrayofreversion,$a[3]);
            push(@arrayofreversion,$a[5]);
            push(@arrayofreversion,$a[8]);
            push(@arrayofreversion,$a[10]);
        }
      }

    }
  }

  close IN;
}
