# Supplementary material for: Genome-Wide Detection of Spontaneous Chromosomal Rearrangements in Bacteria
Source: PLoS One. 2012 Aug 3;7(8):e42639. doi: 10.1371/journal.pone.0042639 (PMC3411829; doi:10.1371/journal.pone.0042639)
Supplement: Scripts S1 — Custom perl scripts used split-read mapping filtering, sequencing quality analysis, and generation of in silico chimeric reads. (ZIP) [file pone.0042639.s010.zip › statistics.pl]

#!/usr/bin/perl -w
use strict;

my $delete = 0;
my $homology0bp = 0;
my $homology1bp = 0;
my $homology2bp = 0;
my $homology3bp = 0;
my $homology4bp = 0;
my $homology5bp = 0;
my $homology6bp = 0;
my $homology7bp = 0;
my $homology8bp = 0;
my $homology9bp = 0;
my $homology10bp = 0;

my $morethan10bphomology = 0;
my $totalNumber = 0;

while(<>){
  $totalNumber++;
  my @a = split;
  my $homology = $a[11];
  if($homology < 0){$delete++;}
  if($homology == 0){$homology0bp++;}
if($homology == 1){$homology1bp++;}
if($homology == 2){$homology2bp++;}
if($homology == 3){$homology3bp++;}
if($homology == 4){$homology4bp++;}
if($homology == 5){$homology5bp++;}
if($homology == 6){$homology6bp++;}
if($homology == 7){$homology7bp++;}
if($homology == 8){$homology8bp++;}
if($homology == 9){$homology9bp++;}
if($homology == 10){$homology10bp++;}
 
  if($homology > 10){$morethan10bphomology++;}
}
print 'The total number of hybrid reads is: ',$totalNumber,"\n";
print 'The number of reads with gaps is: ',$delete,"\n";
print 'The number of reads with 0bp homology is: ',$homology0bp,"\n";
print 'The number of reads with 1bp homology is: ',$homology1bp,"\n";
print 'The number of reads with 2bp homology is: ',$homology2bp,"\n";
print 'The number of reads with 3bp homology is: ',$homology3bp,"\n";
print 'The number of reads with 4bp homology is: ',$homology4bp,"\n";
print 'The number of reads with 5bp homology is: ',$homology5bp,"\n";
print 'The number of reads with 6bp homology is: ',$homology6bp,"\n";
print 'The number of reads with 7bp homology is: ',$homology7bp,"\n";
print 'The number of reads with 8bp homology is: ',$homology8bp,"\n";
print 'The number of reads with 9bp homology is: ',$homology9bp,"\n";
print 'The number of reads with 10bp homology is: ',$homology10bp,"\n";

print 'The number of reads with more than 10bp homology is: ',$morethan10bphomology,"\n";
