# Supplementary material for: Genome-Wide Detection of Spontaneous Chromosomal Rearrangements in Bacteria
Source: PLoS One. 2012 Aug 3;7(8):e42639. doi: 10.1371/journal.pone.0042639 (PMC3411829; doi:10.1371/journal.pone.0042639)
Supplement: Scripts S1 — Custom perl scripts used split-read mapping filtering, sequencing quality analysis, and generation of in silico chimeric reads. (ZIP) [file pone.0042639.s010.zip › stringent_gettruejunctions.pl]

#!/usr/bin/perl -w
use strict;
my $number = 0;
open(IN, $ARGV[0]);

while(<IN>){
  if(!/\*/){
    my @a = split;
    open(IM, $ARGV[1]);
    while(<IM>){
      my $line = $_;
      my @b = split;
      if($a[0] eq $b[0]){
        print $line;$number++;
      }
    }
  }
}

print "\n","\n",'the total number of junctions is ', $number;
