# Supplementary material for: Genome-Wide Detection of Spontaneous Chromosomal Rearrangements in Bacteria
Source: PLoS One. 2012 Aug 3;7(8):e42639. doi: 10.1371/journal.pone.0042639 (PMC3411829; doi:10.1371/journal.pone.0042639)
Supplement: Scripts S1 — Custom perl scripts used split-read mapping filtering, sequencing quality analysis, and generation of in silico chimeric reads. (ZIP) [file pone.0042639.s010.zip › totalsequencingbasecalculate.pl]

#!/usr/bin/perl -w
use strict;

my $total = 0;
my $coverage = 0;
while(<>){
  my @a = split;
  my $length = length($a[1]);
  $total += $length;
}

print 'The total number of sequencing bases are : ', $total/1000000,' Mb',"\n";
